# Supplementary material for: Redox regulation of PEP activity during seedling establishment in Arabidopsis thaliana
Source: Nat Commun. 2018 Jan 3;9:50. doi: 10.1038/s41467-017-02468-2 (PMC5752674; doi:10.1038/s41467-017-02468-2)
Supplement: Supplementary file 3 — Supplementary Data 1 [file 41467_2017_2468_MOESM3_ESM.xlsx]

## Sheet: Supplementary Data 1
Supplementary Data 1. List of PRIN2 top ranked co-expressed genes.
The co-expression analysis was performed using ATTED-II v8.028. The co-expression degree is ranked using the Mutual Rank (MR) that is calculated with the average of the correlation rank of gene A to gene B, and gene B to gene A. COR is the Pearson’s correlation coefficient between gene A and gene B. For this analysis PRIN2 corresponds to gene A. Genes that are localized to the chloroplast nucleoi…
Locus	Alias	Function	MR	COR
At1g10522	PRIN2		0.0
At5g23310	FSD3	Fe superoxide dismutase 3	1.4	0.7132
At3g06730	TRX z	Thioredoxin z	2.8	0.7035
At3g54090	FLN1	fructokinase-like 1	2.8	0.7342
At3g21300		RNA methyltransferase family protein	3.9	0.6954
At2g02740	WHY3 / PTAC11	ssDNA-binding transcriptional regulator	4.4	0.6285
At4g34290		SWIB/MDM2 domain superfamily protein	5.3	0.6842
At4g24175			5.3	0.6126
At2g44640			5.5	0.6477
At3g56330		N2,N2-dimethylguanosine tRNA methyltransferase	5.7	0.6009
At2g04530	CPZ	Metallo-hydrolase/oxidoreductase superfamily protein	6.3	0.6816
At3g17170	RFC3	Translation elongation factor EF1B/ribosomal protein S6 family protein	6.5	0.6888
At2g33430	MORF2	differentiation and greening-like 1	6.6	0.6657
At1g69200	FLN2	Fructokinase-like 2	6.7	0.7058
At3g03630	CS26	cysteine synthase 26	7.3	0.6779
At5g08610	PDE340	P-loop containing nucleoside triphosphate hydrolases superfamily protein	7.8	0.6700
At5g08400	DUF3531	Protein of unknown function (DUF3531)	11.5	0.6238
At5g39790		5'-AMP-activated protein kinase-related	11.8	0.5139
At5g51100	FSD2	Fe superoxide dismutase 2	12.0	0.6473
At1g48460			15.3	0.6307
At5g48470			16.9	0.6172
At2g31840	MRL7-L	Thioredoxin superfamily protein	17.3	0.6173
At4g28210	EMB1923	Embryo defective 1923	17.4	0.5839
At1g48570	Ran-binding	Zinc finger (Ran-binding) family protein	18.0	0.6554
At1g66520	pde194	Formyltransferase, putative	19.0	0.4957
At2g41950		DNA-directed RNA polymerase subunit beta	19.8	0.6089
At5g46580	PPR	Pentatricopeptide (PPR) repeat-containing protein	20.1	0.6510
At5g20040	IPT9	Isopentenyltransferase 9	20.2	0.5600
At1g14410	WHY1 / PTAC1	ssDNA-binding transcriptional regulator	20.2	0.5880
At2g04360		Transmembrane protein	21.0	0.5093
At3g12930	Lojap	Lojap-related protein	21.4	0.6619
At2g22870	EMB2001	P-loop containing nucleoside triphosphate hydrolases superfamily protein	25.0	0.5884
At2g34640	TAC12	plastid transcriptionally active 12	25.1	0.6420
At3g13180	NusB	NOL1/NOP2/sun family protein / antitermination NusB domain-containing protein	25.5	0.6132
At2g36230	HISN3	Aldolase-type TIM barrel family protein	25.9	0.5608
At2g31890	RAP	Protein contains putative RNA binding domain.	26.9	0.6123
At1g59990	RH22	DEA(D/H)-box RNA helicase family protein	27.6	0.6285
At3g07430	YLMG1-1	YGGT family protein	29.0	0.5873
At3g48500	TAC10	Nucleic acid-binding, OB-fold-like protein	29.0	0.6189
At2g29260		NAD(P)-binding Rossmann-fold superfamily protein	29.2	0.4661
At5g38290		Peptidyl-tRNA hydrolase family protein	29.9	0.5810
At3g18680		Amino acid kinase family protein	30.4	0.6261
At5g55280	FTSZ1-1	Homolog of bacterial cytokinesis Z-ring protein FTSZ 1-1	30.7	0.5815
At3g20440	EMB2729	Alpha amylase family protein	31.0	0.5394
At3g18420		Protein prenylyltransferase superfamily protein	31.0	0.5487
At4g38020	SpoU	tRNA/rRNA methyltransferase (SpoU) family protein	31.2	0.5215
At3g51870		Mitochondrial substrate carrier family protein	32.6	0.5168
At1g56050		GTP-binding protein-related	32.9	0.6219
At3g59980	OB-fold-like	Nucleic acid-binding, OB-fold-like protein	34.6	0.5711
At1g51310		Transferases;tRNA (5-methylaminomethyl-2-thiouridylate)-methyltransferases	34.8	0.4969
At4g32915			35.2	0.5657
At1g13270	MAP1C	Methionine aminopeptidase 1B	35.7	0.5838
At4g02990	RUG2	Mitochondrial transcription termination factor family protein	35.9	0.5892
At5g59500		Protein C-terminal S-isoprenylcysteine carboxyl O-methyltransferases	36.5	0.5565
At5g23070	TK1b	Thymidine kinase	41.0	0.5684
At2g31170	SYCO ARATH	Cysteinyl-tRNA synthetase, class Ia family protein	41.2	0.5751
At5g64816			42.2	0.5443
At1g06190	RHON1	Rho termination factor	42.7	0.6015
At4g26370	NusB	Antitermination NusB domain-containing protein	43.4	0.5881
At2g14880		SWIB/MDM2 domain superfamily protein	43.5	0.544
At1g15390	PDF1A	Peptide deformylase 1A	43.8	0.5192
At4g30620	COG0718	Uncharacterised BCR, YbaB family COG0718	44.3	0.5751
At5g39940		FAD/NAD(P)-binding oxidoreductase family protein	48.1	0.4411
At5g07900		Mitochondrial transcription termination factor family protein	48.2	0.5365
At5g66470		RNA binding;GTP binding	48.5	0.6053
At1g45110		Tetrapyrrole (Corrin/Porphyrin) Methylases	48.6	0.4513
At1g71260	WHY2	WHIRLY 2	48.7	0.5917
